# Supplementary material for: Dissociated Humoral and Cellular Immune Responses to Recombinant Zoster Vaccine in Myeloproliferative Neoplasms Under JAK Inhibition: A Pilot Study
Source: Int J Mol Sci. 2026 Jun 19;27(12):5543. doi: 10.3390/ijms27125543 (PMC13300440; doi:10.3390/ijms27125543)
Supplement: Supplementary file 1 [file ijms-27-05543-s001.zip]

Archive with 1 entries (1 files):
- ijms-4335853-supplementary.pdf
